# Supplementary material for: Design and Validation of a Questionnaire to Assess the Leisure Time Physical Activity of Adult Women in Gipuzkoa
Source: Int J Environ Res Public Health. 2022 May 8;19(9):5736. doi: 10.3390/ijerph19095736 (PMC9103327; doi:10.3390/ijerph19095736)
Supplement: Supplementary file 1 [file ijerph-19-05736-s001.zip]

Archive with 1 entries (1 files):
- ijerph-1678453-supplementary.pdf
